# Supplementary material for: Mechanistic insights into non-coding Y RNA processing
Source: RNA Biol. 2022 Mar 30;19(1):468–80. doi: 10.1080/15476286.2022.2057725 (PMC8973356; doi:10.1080/15476286.2022.2057725)
Supplement: Supplemental Material [file KRNB_A_2057725_SM5391.zip]

Archive with 3 entries (3 files):
- Supplemental_File_1.pptx
- Supplemental_File_2.pptx
- Supplemental_File_3.pptx
